# Supplementary material for: Increased prevalence of kidney cysts in individuals carrying heterozygous COL4A3 or COL4A4 pathogenic variants
Source: Nephrol Dial Transplant. 2024 Feb 5;39(9):1442–8. doi: 10.1093/ndt/gfae031 (PMC11361806; doi:10.1093/ndt/gfae031)
Supplement: gfae031_Supplemental_Files [file gfae031_supplemental_files.zip]

Archive with 3 entries (3 files):
- S1_Supplementary_Table 30_11_2023 word.docx
- S2_Supplementary_Table_85 genes related to kidney cysts_Bioinformatics Analysis.docx
- S3_Supplementary_ able_by_strata_of_age_eGFR .docx
